# Supplementary material for: Erythrocyte Glutathione S-Transferase Activity as a Sensitive Marker of Kidney Function Impairment in Children with IgA Vasculitis
Source: Int J Mol Sci. 2024 Mar 28;25(7):3795. doi: 10.3390/ijms25073795 (PMC11011981; doi:10.3390/ijms25073795)
Supplement: Supplementary file 1 [file ijms-25-03795-s001.zip]

Archive with 1 entries (1 files):
- ijms-2877297-supplementary.pdf
